# Supplementary material for: Intermittent Fasting Attenuates Hallmark Vascular and Neuronal Pathologies in a Mouse Model of Vascular Cognitive Impairment
Source: Int J Biol Sci. 2022 Oct 17;18(16):6052–67. doi: 10.7150/ijbs.75188 (PMC9682544; doi:10.7150/ijbs.75188)
Supplement: Supplementary file 2 — Supplementary data. [file ijbsv18p6052s2.xlsx]

## Sheet: Fig1B
Mean Body Weight																						AUC
AL																							AL	IF
	n=1	n=2	n=3	n=4	n=5	n=6	n=7	n=8	n=9	n=10	n=11	n=12	n=13	n=14	n=15	n=16	n=17	n=18	n=19	n=20		Week 1	473	481.2
Week 1	22.7	25.8	24.8	25.9	25.2	25.4	25.3	26.7	24.3	26.2	22.5	25	25.3	26.4	23.2	23.2	25.5	26.4	23.2	22.6		Week 2	494.5	441.7
Week 2	23.1	27.2	25.4	27.2	26	27.3	27.2	28.7	25.8	28.4	23.6	26.2	25.4	26.5	23.6	24.3	26.4	28.1	23.8	23.7		Week 3	511.6	450.5
Week 3	23.6	28.6	26.4	28.2	27.2	28	28.1	30.4	26.8	29.8	23.9	26.7	25.9	27.2	24.4	25.2	27	29.7	24	24.6		Week 4	528.9	455.6
Week 4	24.1	30.3	27.7	29.4	28.2	29.1	29.6	30.9	26.9	30.7	24.8	28.1	26.4	28	24.6	26.2	27.2	31	24.8	25.9		Week 5	550.7	470.3
Week 5	24.7	31.3	28.2	30.3	30	30.2	31.2	32.6	28.6	31.7	25.9	29.7	27.2	29.6	25.3	27	28.3	32.2	25.4	27.2		Week 6	571.7	478.6
Week 6	25.8	32.9	28.7	31.1	32.1	31.9	33.4	34.2	30.4	33.3	26.7	31	27.9	30.4	25.7	27.5	28.4	33.1	25.9	28.4		Week 7	589.2	495.2
Week 7	26.4	34.7	30.7	32.6	33.3	32.2	34.5	35.2	31	34.4	27.9	31.2	28	31.2	25.3	28.8	29.1	34.1	27.1	29.4		Week 8	614.9	501.7
Week 8	27.5	36.8	32	34.1	35	34.2	35.8	37.1	32.6	36.3	28.5	32.8	29.1	32.2	26.5	30.1	30	35.2	27.9	29.8		Week 9	624	512.6
Week 9	28.8	37.6	32.3	34.5	35.4	35.1	37.2	37.2	33.7	37	28.8	33.8	29.4	33.3	27.2	29.9	29.3	35.1	28	29.6		Week 10	643	516
Week 10	29.2	38.3	33.1	35.9	36.7	35.8	38.2	38.4	34.7	38.5	30	34.2	30.3	34.2	28	30.7	30.7	35.9	29.2	31.2		Week 11	654	523.6
Week 11	30.2	39.3	33.8	36.9	37.2	36.4	38.7	39.5	35.4	39.3	30.9	34.4	30.5	34.6	27.5	31.2	29.9	37	30.4	31.9		Week 12	663.9	530.9
Week 12	30.8	41.2	34.3	37.7	36.8	37.1	39.7	39.8	35.8	39.6	31.3	35.5	30.5	35.3	27.9	31.3	29.9	37.6	30.8	32.8		Week 13	672.5	530.2
Week 13	31.1	42.4	35	38.9	37.3	37.9	40.3	41.2	36.3	40.3	31	35.7	30.1	35.5	27.9	31.6	29.4	38.5	30.9	33.4		Week 14	683.3	540.4
Week 14	32	42.9	36	38.9	37.2	38.2	41.4	41.6	36.8	41.2	31	36.8	30.7	36.7	28.5	31.8	30.7	39	31.3	33.1		Week 15	696.4	549.3
Week 15	32.3	43	36.2	39.6	37.7	39.4	41.5	42.1	37.1	41.9	32.2	37.9	31.7	37.7	29.4	32.6	31	39.3	32.8	34.3		Week 16	704.2	550.3
Week 16	32.3	43	36.7	40.2	37.9	40.3	42.4	43.3	38.3	42.6	32.5	38.3	32.3	38	29.8	32.3	30.7	39	32.9	35		Week 17	718.9	557.9
Week 17	33.1	44	37.6	41.4	38.5	40.9	43.6	44.5	39.4	44	32.8	38.8	32.7	39	29.7	32.8	31.9	39.8	33.3	35.2		Week 18	732.5	561.1
Week 18	33.7	45.6	38	42	39.8	41.9	44.6	45.1	39.8	44.8	32.9	39.6	33.5	39.6	30.5	33.1	32.5	40.6	33.9	35.7		Week 19	742.1	560.1
Week 19	33.7	45.3	38.4	43.2	40.3	42.3	44.9	45.2	40.1	45.4	32.9	40.1	34.2	40.1	30.7	34.2	33.6	41.8	34.1	36.8		Week 20	706.6	544.6
Week 20	30.5	42.5	35.5	40	38.2	40.8	42.9	42.9	38.5	42.1	31.8	37.3	33	37.9	30	34	33.6	40.1	32.3	35.8		Week 21	719.5	554
Week 21	30.8	42.3	37	41.1	39.4	41.2	44.1	43.9	39.7	44	32.1	37.9	32.3	38.3	30.4	34.3	33.7	41.2	33.4	35.5		Week 22	549.8	261.1
Week 22	31.7	43.8	36.8	41.6	39.8	42.3	42.8	44.9	39.9	44.3	32.3	38.9	32.6	38.6	30.6							Week 23	376.2	263
Week 23	32.3	44.8	37.4	42.6	39.7	42.9	44.3	45.3	40.4	45.3
IF
	n=1	n=2	n=3	n=4	n=5	n=6	n=7	n=8	n=9	n=10	n=11	n=12	n=13	n=14	n=15	n=16	n=17	n=18	n=19	n=20
Week 1	25.6	24.7	23.3	24.2	24.8	25.3	25.5	26.3	23.9	25.8	23.6	24.8	26.7	27.3	25.8	26.2	25.2	25.3	27.3	24.8
Week 2	22.8	22.7	21.9	22.8	22.7	24.1	24	22.4	22.5	23.8	22.8	22.1	24.2	24.3	23.9	24.2	23.4	24.3	22.7	22.9
Week 3	22.8	22.7	22.1	23.2	22.6	24.2	23.9	22.3	22.9	24	23.8	22.3	25.5	25.4	24.6	25.5	23.5	25.4	23.5	23.4
Week 4	23.2	22.5	22.2	23.1	23.2	24.3	24.3	22.7	23.3	24.5	24	22.7	24.3	26.1	25.4	26.1	23.9	25.7	23.5	24.3
Week 5	23.8	23	22.7	24.1	24	25.4	25.6	23.3	24.5	25.4	24.7	22.9	25	27	25.8	26.5	24.4	26.7	25	24.8
Week 6	24.1	23.8	23.8	24.8	24.6	25.6	25.7	23.1	24.6	26.1	25.1	24.2	25.1	27.3	25.7	26.7	24.9	27.3	25.8	24.6
Week 7	24.5	25.1	24.1	25.5	25.4	26.4	26.8	24.2	25.1	26.4	26.1	25.3	26.3	28.8	26.2	27.6	26	28.7	26.2	25.4
Week 8	25.2	25.6	24	25.7	26	26.5	27.5	24.7	25.6	26.7	25.6	25.1	26.9	29.2	26.3	28.1	26.5	29.6	26.7	25.6
Week 9	26.5	25.8	24.4	26.6	26.5	26.9	28.1	26.3	26.6	27.1	26.1	25.2	27.2	29.3	26.9	28.6	26.7	30.7	27.3	26
Week 10	26.3	26	24.2	27.2	26.5	28	28.2	26.6	26.8	27.3	26.4	24.8	27.5	29.4	27.2	28.8	26.5	31.2	27.1	26.3
Week 11	26.4	26.2	24.5	27.3	26.7	28.1	28.2	27.5	27.4	28	27.4	25.3	27.9	29.1	27.4	29.1	27.3	31.9	27.6	27
Week 12	26.8	26.4	24.9	27.6	26.7	28.5	29.4	27.1	27.7	28.7	28.2	25.6	28.4	29.7	28	29.6	27.6	32	27.8	27.2
Week 13	27.2	26.9	24.8	27.8	27.3	28.6	29.6	27	28	29	27.8	25.6	28.3	29.3	28	29	27.4	31.8	27.2	26.3
Week 14	27.2	27.3	25.1	28.3	27.8	29.3	29.9	27.5	28.5	29.8	28.3	25.7	28.6	30.2	28.3	29.6	28.3	32.9	28	26.8
Week 15	27.3	27.2	25	28.6	27.4	28.9	29.8	28	28.7	29.5	28.8	26.7	29.9	31.7	29.1	30.7	29.1	34	28.7	27.7
Week 16	27.8	27.5	26	28.8	27.8	29.6	30.4	28.6	28.8	29.9	28.6	25.9	29.6	30.7	29	30.6	28.7	33.7	28.4	27.6
Week 17	28.7	28.8	26.4	29.5	28.8	30.5	31.3	29.7	29.6	31	28.6	26.4	29.4	30.5	28.5	30.4	28.5	33.7	28	27.8
Week 18	28.4	28.6	25.4	29	28.5	30.3	31.4	29.7	29.5	30.9	29.4	26.6	29.9	31	28.6	31.1	29.2	34.8	28.6	28.7
Week 19	28.5	28.9	25.3	28.9	28.8	30.1	31.5	29.4	29.7	30.7	29.4	26.7	29.5	31.2	28.8	31.2	28.8	34.3	28.6	28.1
Week 20	27.1	27.9	26.2	28.8	29	28.8	30.9	28.7	29.5	30.2	27.8	25.6	28.4	29	28	30.6	27.8	32.8	27.3	27.4
Week 21	27	27.7	25.8	28.9	29.1	29.1	31.5	28.7	29.7	30.2	28.6	26.2	29.7	30.4	29.1	31.6	28.5	33.4	28.4	27.8
Week 22	27.2	27.3	25.8	28.7	28.8	30.1	32	29.4	29.9	30.9
Week 23	27.4	27.6	26.4	29.5	29.4	30.1	31.9	29.3	29.8	30.6

## Sheet: Fig1C
Blood Glucose												AUC
AL													AL	IF
	n=1	n=2	n=3	n=4	n=5	n=6	n=7	n=8	n=9	n=10		Week 1	76.25	71.3
Week 1	7.6	7.4	7.5	7.3	7.1	10.5	9.1	8.8	9.9	9.7		Week 3	91.35	64.35
												Week 5	88.35	69.15
Week 3	9.6	9.7	12.2	9.4	11	9.6	8.9	10.1	11.3	8.7		Week 7	79.2	74.4
												Week 9	83.55	76.9
Week 5	9.8	10.1	11.2	10.8	8.9	9.1	8.6	10.9	9.2	9.3		Week 11	81.3	79.05
												Week 13	71.65	66.15
Week 7	10.1	9.3	10.2	9	7.7	8.3	8.6	8.8	8.6	7.3		Week 15	54.3	58.75
												Week 17	58.45	50.45
Week 9	9.8	9.6	11.2	7.9	9.6	8.4	9.1	9.7	8.8	8.7		Week 19	69.3	62.4
												Week 21	77.2	69.85
Week 11	10.2	8.9	9.1	9.2	8.6	7.7	9.4	9.7	9.3	8.6		Week 23	35.7	26.85
Week 13	9.4	8.1	8.5	8.3	7.8	8.8	8.3	6.1	8	6.1
Week 15	5.7	6.4	6.2	6.8	5.9	5.6	6.2	6.4	5.3	5.3
Week 17	5.1	6.6	7.9	5.9	6	6.1	7.1	7	5.7	7.2
Week 19	5.6	6.8	7.1	6.6	6.2	8.2	9	7.3	10.9	8.8
Week 21	7.9	9.5	9.4	7.6	7.8	8.2	8.6	8.2	9.5	8.9
Week 23	8.9	9.6	9.3	8.2	8.3
IF
	n=1	n=2	n=3	n=4	n=5	n=6	n=7	n=8	n=9	n=10
Week 1	7.5	8.2	8.4	7.6	7.4	8.1	7.1	8.3	8.3	8.3
Week 3	7.6	7.8	6.7	6.8	6.8	7.6	7.3	6	7.9	7.3
Week 5	7.4	7.5	7	7	8.4	7.2	7.7	8.2	7.6	9.7
Week 7	8.3	8.2	8.6	7.6	8.1	7.9	8.1	8.9	8.2	9.3
Week 9	6.8	9.6	9.1	8.9	8.7	8.4	8.6	7.4	8.7	8.2
Week 11	8.1	9.5	9.2	8.3	8.6	8.1	8.8	9.1	8.9	9
Week 13		8.2	7.7	7.8	8	8.4	9.4	8.4	7.6	9.5
Week 15		9.1	8.2	8.3	8.1	5.2	8.9	5.3	6.7	7
Week 17		7.3	6.2	5.9	6.1	6.6	6.8	5.8	6.3	6.2
Week 19		7.3	7.2	6.1	6.7	8	9.7	8.6	8.4	8.1
Week 21		10.6	9.2	8.6	8.7	7.9	8.4	8.8	8.5	8.9
Week 23		8.7	8.3	9.2	10

## Sheet: Fig1D
Blood Ketone												AUC
AL													AL	IF
	n=1	n=2	n=3	n=4	n=5	n=6	n=7	n=8	n=9	n=10		Week 1	6.25	6.8
Week 1	0.6	0.6	0.7	0.7	0.6	0.9	0.7	0.8	0.6	0.7		Week 3	6.1	9.35
												Week 5	6.05	9.45
Week 3	0.6	0.7	0.5	0.7	0.5	0.9	0.7	0.5	0.9	0.8		Week 7	6.65	8.7
												Week 9	5.6	7.85
Week 5	0.7	0.8	0.5	0.8	0.6	0.6	0.8	0.4	0.8	0.8		Week 11	5.3	7
												Week 13	4.75	6
Week 7	0.7	0.7	0.7	1	0.8	0.7	1	0.4	0.7	0.6		Week 15	4.3	5.55
												Week 17	5.2	6.4
Week 9	0.4	0.9	0.4	0.7	0.6	0.8	0.8	0.4	0.6	0.4		Week 19	5.65	5.9
Week 11	0.6	0.7	0.4	0.8	0.6	0.4	0.7	0.5	0.6	0.6
Week 13	0.4	0.7	0.6	0.6	0.6	0.5	0.5	0.4	0.5	0.3
Week 15	0.3	0.5	0.3	0.4	0.6	0.8	0.5	0.4	0.4	0.5
Week 17	0.6	0.6	0.4	0.5	0.4	0.8	0.6	0.4	0.9	0.6
Week 19	0.6	0.8	0.3	0.6	0.7	0.6	0.6	0.6	0.9	0.5
IF
	n=1	n=2	n=3	n=4	n=5	n=6	n=7	n=8	n=9	n=10
Week 1	0.6	0.6	0.6	0.7	0.6	0.9	0.9	0.9	0.9	0.8
Week 3	1	1.3	1.1	0.7	1.1	1	1.1	0.8	1.3	0.9
Week 5	0.7	1.2	1	1.3	1.1	0.8	1.2	0.9	1.1	1
Week 7	0.9	0.6	1	1.2	1.1	0.8	1	0.8	1	1.5
Week 9	1.2	0.8	0.7	0.8	1	0.9	1	0.8	0.9	0.7
Week 11	0.7	0.7	0.9	0.8	0.9	0.7	0.8	0.6	0.9	0.7
Week 13		0.7	0.9	0.7	0.7	0.8	0.7	0.9	0.6	0.7
Week 15		0.3	0.5	0.7	0.6	0.8	0.7	0.8	0.9	0.8
Week 17		0.6	0.9	0.9	0.9	0.8	0.7	0.8	0.7	0.8
Week 19		0.7	0.8	0.9	0.9	0.7	0.6	0.7	0.6	0.7

## Sheet: Fig1E
Cerebral Blood Flow														Before Sacrifice
AL															ALSham	IFSham	AL15D	IF15D	AL30D	IF30D
	Sham													n=1	501.98	453.61	389.43	344.48	398.14
Baseline	467.72	487.39	510.05	484.98	499.03	505.52	441.67	532.68	483.43	431.59	486.74	484.4		n=2	463.39	380.67	326.94	382.41	404.86	432.47
Post-Surgery	454.36	449.78	460.98	443.46	450.56	467.18	447.45	487.94	470.9	437.13	420.03	439.64		n=3	475.31	412.87	365.65	438.83		502.83
Before Scarifice	501.98	463.39	475.31	415.49	427.9	432.81	408.15	396.6		416.42	392.54	385.1		n=4	415.49	428.49	355.47	457.8	444.835	462.16
														n=5	427.9	413.85	348.18	403.31	428.46	493.68
	15D BCAS													n=6	432.81	402.8	371.7	354.48	428.47	505.36
Baseline	523.83	480.23	448.98	516.94	430.8	446.23	438.2	433.44	481.31	447.65	493.5	381.96		n=7	408.15	418.56	360.36	397.13		470.63
Post-Surgery	344.87	372.96	282.02	344.72	384.85	343.8	364.36	308.47	404.31	210.93	384.79	307.21		n=8	396.6	441.94	384.93	407.7	420.94	431.61
Before Scarifice	389.43	326.94	365.65	355.47	348.18	371.7	360.36	384.93	359.22	393.81	328.16	345.99		n=9			359.22	367.17	417.63
														n=10	416.42	406.14	393.81	392.5	439.58	528.85
	30DBCAS													n=11	392.54	393.98	328.16	409.2	439.46	489.12
Baseline	411.66	503.67	482.61	476.26	466.57	425.58	416.58	457.73	452.82	472.1	469.65	487.39		n=12	385.1	346.32	345.99	408.78
Post-Surgery	316.14	374.1	309.39	345.49	359.24	345.3	337.39	350.51	319.59	340.22	345.9	328.3
Before Scarifice	398.14	404.86		444.835	428.46	428.47		420.94	417.63	439.58	439.46
IF
	Sham
Baseline	465.9	481.09	475.26	445.77	497.48	502.74	441.15	468.15	501	480.21	502.2	473.72
Post-Surgery	454.35	438.13	404.56	339.23	464.79	451.64	452.9	315.52	467.6	444.95	425.12	472.06
Before Scarifice	453.61	380.67	412.87	428.49	413.85	402.8	418.56	441.94	244.26	406.14	393.98	346.32
	15D BCAS
Baseline	439.55	481.3	429.42	428.91	440.97	479.22	423.32	438.13		511.29	468.03	508.35
Post-Surgery	353.4	361.89	289.91	290.88	346.42	340.17	319.39	332.59	323.35	307.67	349.99	353.66
Before Scarifice	344.48	382.41	438.83	457.8	403.31	354.48	397.13	407.7	367.17	392.5	409.2	408.78
	30D BCAS
Baseline		459.71	466.87	496.68	499.28	404.43		491.6	485.91	483.84	502.47
Post-Surgery	372.57	350.09	351.97	359.87	354.29	323.2	395.4	336.5	336.46	345.9	361.27	332.24
Before Scarifice	295.07	432.47	502.83	462.16	493.68	505.36	470.63	431.61	321.65	528.85	489.12

## Sheet: Fig2B
Average Leaky Blood Vessels
	ALSham	IFSham	AL15D	IF15D	AL30D	IF30D
n=1	10		16	18	88	20
n=2	15	6	19	14	97	12
n=3	14	6	23	13	80	16
n=4	14	7	19	10	48	16
n=5	14	7	35		50	14

## Sheet: Fig2D
Evans Blue Concentration
	ALSham	IFSham	AL15D	IF15D	AL30D	IF30D
n=1	1.82	1.22	2.92	2.52	3.42	1.32
n=2	1.78983	1.21898	2.34915	0.58	2.90848	1.07153
n=3	1.9322	0.915254		1.9322	2.86441	1.08475
n=4	1.62903	1.46774	3.08065	1.54839	3.24193	1.54839
n=5	1.7908	0.903226	2.77402	1.46774	2.01193	0.822581
n=6	1.86968	0.66129	2.70435	0.5	2.70436

## Sheet: Fig2F
ZO-1							Claudin-5
AL Sham	IF Sham	AL 15D	IF 15D	AL 30D	IF 30D		AL Sham	IF Sham	AL 15D	IF 15D	AL 30D	IF 30D
100	116.062	107.157					100	101.58	76.0035	110.254	117.79
100	104.819	109.863		67.9074	112.373		100	101.599			122.69	111.323
100	110.147				118.986		100	129.575		152.901	138.367	116.283
100	140.829	103.885	147.101		102.314				85.2636			113.777
		96.7678					100	123.775			140.038
			110.783	56.9939					59.9292		139.77
100	125.511	106.876	125.58	68.0648	107.117
Occludin							JAM-A
AL Sham	IF Sham	AL 15D	IF 15D	AL 30D	IF 30D		AL Sham	IF Sham	AL 15D	IF 15D	AL 30D	IF 30D
100		65.7938		62.2143			100	300.757
100	131.404		150.402				100	102.691	76.9493	70.8267	65.5257	35.9508
100	124.773			56.7201			100	118.575		162.944		85.3846
100	114.962		129.967		125.715		100		42.622		59.0291	74.1052
100	104.33		110.328	83.025	82.1154		100	114.571	46.6314	95.7794	43.6395	68.8195
100		84.6973			87.1454		100		67.1701	59.0797	46.5613
100		73.1988			102.538

## Sheet: Fig2H
ZO-1							Claudin-5
AL Sham	IF Sham	AL 15D	IF 15D	AL 30D	IF 30D		AL Sham	IF Sham	AL 15D	IF 15D	AL 30D	IF 30D
							100	101.082		125.149		86.5166
100				47.0124			100		70.8135	67.6007	67.4438	66.0107
100	127.101		150.802		105.629		100	141.963		75.359		100.255
100	98.8005	63.0557	84.6535	86.5905	64.1572		100	98.2877	89.3347	114.923	73.2163
100		68.5301	103.809		82.1365		100	74.6644		64.9446
100	88.842				90.0803		100		54.6735		39.6485
100	86.3378	82.1909	72.1807	70.7909			100		78.3242	64.9827	77.11	81.5018
100	91.1004	86.7882	66.6465	69.8262	63.4836
Occludin							JAM-A
AL Sham	IF Sham	AL 15D	IF 15D	AL 30D	IF 30D		AL Sham	IF Sham	AL 15D	IF 15D	AL 30D	IF 30D
100	71.4603	82.9518	62.4019	73.4618			100	89.0414	98.6871	110.905	104.62
100	97.8777	109.197	122.699	146.226	204.258		100	131.961	116.491	105.231	125.518	83.1264
100	113.857		146.834		190.799		100	97.7352	109.473	112.397	112.039	97.4132
100	108.62	100.825	130.782	127.205	144.039		100	96.992	84.6208	100.672	83.9741	88.0103
100	132.84	136.661	143.534	149.916	176.444		100	100.416	119.939	87.7231	84.1532	85.3374
100		58.3275		38.7178			100	195.971	146.522	241.824	189.934	176.231
100	89.3314	77.4418	75.7231	67.1958			100	112.054	111.871	113.944	104.663

## Sheet: Fig2J
ZO-1							Claudin-5
AL Sham	IF Sham	AL 15D	IF 15D	AL 30D	IF 30D		AL Sham	IF Sham	AL 15D	IF 15D	AL 30D	IF 30D
							100	89.8093		80.8325	117.79	80.0847
100	125.492	115.928	153.517	81.3409	130.964		100	101.58	76.0035	110.254	122.69	67.9956
100	101.688	105.056	175.666				100	101.599	97.2835	90.342	138.367	111.323
100	151.773	122.625			125.153		100	129.575		152.901	179.187	116.283
				65.7476			100	72.4379	85.2636	65.6579	140.038	113.777
100	161.875		214.879		201.518		100	123.775		90.5365	139.77	102.857
				79.3404			100	76.3898	59.9292	63.2978		75.4728
100	132.987	142.689			118.986
Occludin							JAM-A
AL Sham	IF Sham	AL 15D	IF 15D	AL 30D	IF 30D		AL Sham	IF Sham	AL 15D	IF 15D	AL 30D	IF 30D
100	118.042		142.137		116.325		100	126.585	128.232	165.078
100	94.7874		116.829		120.39		100	95.5892	101.06		76.8556	74.1189
100	97.5256			58.4974			100				52.4337	49.4214
100	78.9072	67.721		93.8747	100.481		100	157.89	112.808	170.154		71.5434
100	86.9907	73.2703		73.0116			100	176.128
100	99.3283		102.301		123.297		100	161.15		176.096
100	115.869	87.8422			109.819		100	69.3549			34.8391

## Sheet: Fig3C
Corpus Callosum (Paramedian)
	ALSham	IFSham	AL15D	IF15D	AL30D	IF30D
n=1	1.333	0	1.33	0.33	2.33	1.33
n=2		0.66	1.33	0	2	2
n=3	0	0.33	0.66	1.33	3	0.33
n=4	1.33	0				1
n=5	1	1	1.33	0.66	1.33	2.33
n=6

[truncated: 19 more sheets: Fig3E, Fig3G, Fig3I, Fig3K, Fig3L, Fig3N, Fig 3P, Fig4B, Fig4D, Fig4F, Fig4H, Fig4J, Fig4L, Fig5B, Fig5D, Fig5F, Fig5H, Fig5J, Fig5L]
